# Supplementary material for: Rheumatoid arthritis and the risk of chronic kidney diseases: a Mendelian randomization study
Source: Front Med (Lausanne). 2024 May 16;11:1360026. doi: 10.3389/fmed.2024.1360026 (PMC11137270; doi:10.3389/fmed.2024.1360026)
Supplement: Supplementary file 1 [file Table_1.XLSX]

## Sheet: A
Chronic kidney disease
	exposure	outcome	id.exposure	id.outcome	samplesize	SNP	b	se	p
1	Rheumatoid arthritis || id:ebi-a-GCST90018910	Chronic kidney disease || id:finn-b-N14_CHRONKIDNEYDIS	ebi-a-GCST90018910	finn-b-N14_CHRONKIDNEYDIS	NA	rs10261758	0.160494	0.301235	0.594181
2	Rheumatoid arthritis || id:ebi-a-GCST90018910	Chronic kidney disease || id:finn-b-N14_CHRONKIDNEYDIS	ebi-a-GCST90018910	finn-b-N14_CHRONKIDNEYDIS	NA	rs10797431	0.281081	0.32973	0.393959
3	Rheumatoid arthritis || id:ebi-a-GCST90018910	Chronic kidney disease || id:finn-b-N14_CHRONKIDNEYDIS	ebi-a-GCST90018910	finn-b-N14_CHRONKIDNEYDIS	NA	rs11889341	0.543831	0.227273	0.0167177
4	Rheumatoid arthritis || id:ebi-a-GCST90018910	Chronic kidney disease || id:finn-b-N14_CHRONKIDNEYDIS	ebi-a-GCST90018910	finn-b-N14_CHRONKIDNEYDIS	NA	rs142144003	-0.0899855	0.13909	0.51766
5	Rheumatoid arthritis || id:ebi-a-GCST90018910	Chronic kidney disease || id:finn-b-N14_CHRONKIDNEYDIS	ebi-a-GCST90018910	finn-b-N14_CHRONKIDNEYDIS	NA	rs1776616	0.405048	0.34375	0.238668
6	Rheumatoid arthritis || id:ebi-a-GCST90018910	Chronic kidney disease || id:finn-b-N14_CHRONKIDNEYDIS	ebi-a-GCST90018910	finn-b-N14_CHRONKIDNEYDIS	NA	rs2156698	0.727517	0.318121	0.0222005
7	Rheumatoid arthritis || id:ebi-a-GCST90018910	Chronic kidney disease || id:finn-b-N14_CHRONKIDNEYDIS	ebi-a-GCST90018910	finn-b-N14_CHRONKIDNEYDIS	NA	rs2618444	-0.168159	0.308458	0.585643
8	Rheumatoid arthritis || id:ebi-a-GCST90018910	Chronic kidney disease || id:finn-b-N14_CHRONKIDNEYDIS	ebi-a-GCST90018910	finn-b-N14_CHRONKIDNEYDIS	NA	rs28362859	0.388396	0.335154	0.246513
9	Rheumatoid arthritis || id:ebi-a-GCST90018910	Chronic kidney disease || id:finn-b-N14_CHRONKIDNEYDIS	ebi-a-GCST90018910	finn-b-N14_CHRONKIDNEYDIS	NA	rs34536443	0.218842	0.290663	0.451506
10	Rheumatoid arthritis || id:ebi-a-GCST90018910	Chronic kidney disease || id:finn-b-N14_CHRONKIDNEYDIS	ebi-a-GCST90018910	finn-b-N14_CHRONKIDNEYDIS	NA	rs35139284	0.24095	0.0586597	3.998e-05
11	Rheumatoid arthritis || id:ebi-a-GCST90018910	Chronic kidney disease || id:finn-b-N14_CHRONKIDNEYDIS	ebi-a-GCST90018910	finn-b-N14_CHRONKIDNEYDIS	NA	rs35511257	0.30164	0.266367	0.257456
12	Rheumatoid arthritis || id:ebi-a-GCST90018910	Chronic kidney disease || id:finn-b-N14_CHRONKIDNEYDIS	ebi-a-GCST90018910	finn-b-N14_CHRONKIDNEYDIS	NA	rs362531	-0.621405	0.685054	0.36436
13	Rheumatoid arthritis || id:ebi-a-GCST90018910	Chronic kidney disease || id:finn-b-N14_CHRONKIDNEYDIS	ebi-a-GCST90018910	finn-b-N14_CHRONKIDNEYDIS	NA	rs3757387	0.0644567	0.220074	0.769609
14	Rheumatoid arthritis || id:ebi-a-GCST90018910	Chronic kidney disease || id:finn-b-N14_CHRONKIDNEYDIS	ebi-a-GCST90018910	finn-b-N14_CHRONKIDNEYDIS	NA	rs56376587	0.443312	0.307006	0.148744
15	Rheumatoid arthritis || id:ebi-a-GCST90018910	Chronic kidney disease || id:finn-b-N14_CHRONKIDNEYDIS	ebi-a-GCST90018910	finn-b-N14_CHRONKIDNEYDIS	NA	rs5754100	0.290698	0.303488	0.338136
16	Rheumatoid arthritis || id:ebi-a-GCST90018910	Chronic kidney disease || id:finn-b-N14_CHRONKIDNEYDIS	ebi-a-GCST90018910	finn-b-N14_CHRONKIDNEYDIS	NA	rs5757628	0.481366	0.267081	0.0714942
17	Rheumatoid arthritis || id:ebi-a-GCST90018910	Chronic kidney disease || id:finn-b-N14_CHRONKIDNEYDIS	ebi-a-GCST90018910	finn-b-N14_CHRONKIDNEYDIS	NA	rs62395272	0.312778	0.119835	0.00905212
18	Rheumatoid arthritis || id:ebi-a-GCST90018910	Chronic kidney disease || id:finn-b-N14_CHRONKIDNEYDIS	ebi-a-GCST90018910	finn-b-N14_CHRONKIDNEYDIS	NA	rs6679677	0.0308096	0.109145	0.777727
19	Rheumatoid arthritis || id:ebi-a-GCST90018910	Chronic kidney disease || id:finn-b-N14_CHRONKIDNEYDIS	ebi-a-GCST90018910	finn-b-N14_CHRONKIDNEYDIS	NA	rs71508903	0.0516055	0.350917	0.883086
20	Rheumatoid arthritis || id:ebi-a-GCST90018910	Chronic kidney disease || id:finn-b-N14_CHRONKIDNEYDIS	ebi-a-GCST90018910	finn-b-N14_CHRONKIDNEYDIS	NA	rs7731626	0.0573343	0.196575	0.770541
21	Rheumatoid arthritis || id:ebi-a-GCST90018910	Chronic kidney disease || id:finn-b-N14_CHRONKIDNEYDIS	ebi-a-GCST90018910	finn-b-N14_CHRONKIDNEYDIS	NA	rs9277814	-0.0529501	0.192133	0.782863
22	Rheumatoid arthritis || id:ebi-a-GCST90018910	Chronic kidney disease || id:finn-b-N14_CHRONKIDNEYDIS	ebi-a-GCST90018910	finn-b-N14_CHRONKIDNEYDIS	NA	rs9469053	0.517372	0.406605	0.203224
23	Rheumatoid arthritis || id:ebi-a-GCST90018910	Chronic kidney disease || id:finn-b-N14_CHRONKIDNEYDIS	ebi-a-GCST90018910	finn-b-N14_CHRONKIDNEYDIS	NA	rs9494894	0.263615	0.498262	0.596757
24	Rheumatoid arthritis || id:ebi-a-GCST90018910	Chronic kidney disease || id:finn-b-N14_CHRONKIDNEYDIS	ebi-a-GCST90018910	finn-b-N14_CHRONKIDNEYDIS	NA	All - Inverse variance weighted	0.196334	0.0372021	1.30965e-07
25	Rheumatoid arthritis || id:ebi-a-GCST90018910	Chronic kidney disease || id:finn-b-N14_CHRONKIDNEYDIS	ebi-a-GCST90018910	finn-b-N14_CHRONKIDNEYDIS	NA	All - MR Egger	0.163552	0.060084	0.012769
Membranous nephropathy
	exposure	outcome	id.exposure	id.outcome	samplesize	SNP	b	se	p
1	Rheumatoid arthritis || id:ebi-a-GCST90018910	Membranous nephropathy || id:ebi-a-GCST010005	ebi-a-GCST90018910	ebi-a-GCST010005	7979	rs10261758	1.5679	0.571605	0.00608843
2	Rheumatoid arthritis || id:ebi-a-GCST90018910	Membranous nephropathy || id:ebi-a-GCST010005	ebi-a-GCST90018910	ebi-a-GCST010005	7979	rs10797431	1.34595	0.601351	0.0252079
3	Rheumatoid arthritis || id:ebi-a-GCST90018910	Membranous nephropathy || id:ebi-a-GCST010005	ebi-a-GCST90018910	ebi-a-GCST010005	7979	rs11889341	-0.346591	0.401786	0.388343
4	Rheumatoid arthritis || id:ebi-a-GCST90018910	Membranous nephropathy || id:ebi-a-GCST010005	ebi-a-GCST90018910	ebi-a-GCST010005	7979	rs1776616	-0.0144231	0.56851	0.97976
5	Rheumatoid arthritis || id:ebi-a-GCST90018910	Membranous nephropathy || id:ebi-a-GCST010005	ebi-a-GCST90018910	ebi-a-GCST010005	7979	rs2156698	-0.033557	0.573154	0.953312
6	Rheumatoid arthritis || id:ebi-a-GCST90018910	Membranous nephropathy || id:ebi-a-GCST010005	ebi-a-GCST90018910	ebi-a-GCST010005	7979	rs2618444	-0.314428	0.479602	0.51208
7	Rheumatoid arthritis || id:ebi-a-GCST90018910	Membranous nephropathy || id:ebi-a-GCST010005	ebi-a-GCST90018910	ebi-a-GCST010005	7979	rs28362859	1.61024	0.739932	0.0295404
8	Rheumatoid arthritis || id:ebi-a-GCST90018910	Membranous nephropathy || id:ebi-a-GCST010005	ebi-a-GCST90018910	ebi-a-GCST010005	7979	rs362531	2.19189	0.728901	0.0026374
9	Rheumatoid arthritis || id:ebi-a-GCST90018910	Membranous nephropathy || id:ebi-a-GCST010005	ebi-a-GCST90018910	ebi-a-GCST010005	7979	rs3757387	-0.345304	0.383978	0.368503
10	Rheumatoid arthritis || id:ebi-a-GCST90018910	Membranous nephropathy || id:ebi-a-GCST010005	ebi-a-GCST90018910	ebi-a-GCST010005	7979	rs5754100	-1.0407	0.636047	0.101798
11	Rheumatoid arthritis || id:ebi-a-GCST90018910	Membranous nephropathy || id:ebi-a-GCST010005	ebi-a-GCST90018910	ebi-a-GCST010005	7979	rs5757628	0.0828157	0.509317	0.870832
12	Rheumatoid arthritis || id:ebi-a-GCST90018910	Membranous nephropathy || id:ebi-a-GCST010005	ebi-a-GCST90018910	ebi-a-GCST010005	7979	rs62395272	-0.0839161	0.226637	0.711184
13	Rheumatoid arthritis || id:ebi-a-GCST90018910	Membranous nephropathy || id:ebi-a-GCST010005	ebi-a-GCST90018910	ebi-a-GCST010005	7979	rs6679677	0.511308	0.237299	0.0311856
14	Rheumatoid arthritis || id:ebi-a-GCST90018910	Membranous nephropathy || id:ebi-a-GCST010005	ebi-a-GCST90018910	ebi-a-GCST010005	7979	rs71508903	-0.270642	0.583716	0.642895
15	Rheumatoid arthritis || id:ebi-a-GCST90018910	Membranous nephropathy || id:ebi-a-GCST010005	ebi-a-GCST90018910	ebi-a-GCST010005	7979	rs7731626	0.30752	0.323902	0.342404
16	Rheumatoid arthritis || id:ebi-a-GCST90018910	Membranous nephropathy || id:ebi-a-GCST010005	ebi-a-GCST90018910	ebi-a-GCST010005	7979	rs9277814	-0.313162	0.31997	0.327717
17	Rheumatoid arthritis || id:ebi-a-GCST90018910	Membranous nephropathy || id:ebi-a-GCST010005	ebi-a-GCST90018910	ebi-a-GCST010005	7979	rs9469053	1.53423	0.339181	6.08752e-06
18	Rheumatoid arthritis || id:ebi-a-GCST90018910	Membranous nephropathy || id:ebi-a-GCST010005	ebi-a-GCST90018910	ebi-a-GCST010005	7979	rs9494894	0.432213	0.699884	0.536872
19	Rheumatoid arthritis || id:ebi-a-GCST90018910	Membranous nephropathy || id:ebi-a-GCST010005	ebi-a-GCST90018910	ebi-a-GCST010005	7979	All - Inverse variance weighted	0.25634	0.166319	0.123254
20	Rheumatoid arthritis || id:ebi-a-GCST90018910	Membranous nephropathy || id:ebi-a-GCST010005	ebi-a-GCST90018910	ebi-a-GCST010005	7979	All - MR Egger	0.551168	0.368805	0.154513
Diabetic nephropathy
	exposure	outcome	id.exposure	id.outcome	samplesize	SNP	b	se	p
1	Rheumatoid arthritis || id:ebi-a-GCST90018910	Diabetic nephropathy || id:ebi-a-GCST90018832	ebi-a-GCST90018910	ebi-a-GCST90018832	452280	rs10261758	-0.281481	0.545679	0.605968
2	Rheumatoid arthritis || id:ebi-a-GCST90018910	Diabetic nephropathy || id:ebi-a-GCST90018832	ebi-a-GCST90018910	ebi-a-GCST90018832	452280	rs10797431	0.640541	0.57027	0.261343
3	Rheumatoid arthritis || id:ebi-a-GCST90018910	Diabetic nephropathy || id:ebi-a-GCST90018832	ebi-a-GCST90018910	ebi-a-GCST90018832	452280	rs11889341	0.126623	0.391234	0.746202
4	Rheumatoid arthritis || id:ebi-a-GCST90018910	Diabetic nephropathy || id:ebi-a-GCST90018832	ebi-a-GCST90018910	ebi-a-GCST90018832	452280	rs142144003	0.106434	0.189647	0.574645
5	Rheumatoid arthritis || id:ebi-a-GCST90018910	Diabetic nephropathy || id:ebi-a-GCST90018832	ebi-a-GCST90018910	ebi-a-GCST90018832	452280	rs1611318	0.692613	0.672756	0.303237
6	Rheumatoid arthritis || id:ebi-a-GCST90018910	Diabetic nephropathy || id:ebi-a-GCST90018832	ebi-a-GCST90018910	ebi-a-GCST90018832	452280	rs1776616	0.114183	0.56851	0.840819
7	Rheumatoid arthritis || id:ebi-a-GCST90018910	Diabetic nephropathy || id:ebi-a-GCST90018832	ebi-a-GCST90018910	ebi-a-GCST90018832	452280	rs2156698	0.424161	0.561074	0.449661
8	Rheumatoid arthritis || id:ebi-a-GCST90018910	Diabetic nephropathy || id:ebi-a-GCST90018832	ebi-a-GCST90018910	ebi-a-GCST90018832	452280	rs2618444	0.117413	0.471642	0.803403
9	Rheumatoid arthritis || id:ebi-a-GCST90018910	Diabetic nephropathy || id:ebi-a-GCST90018832	ebi-a-GCST90018910	ebi-a-GCST90018832	452280	rs28362859	0.0969283	0.50785	0.848635
10	Rheumatoid arthritis || id:ebi-a-GCST90018910	Diabetic nephropathy || id:ebi-a-GCST90018832	ebi-a-GCST90018910	ebi-a-GCST90018832	452280	rs34536443	-0.181665	0.531052	0.732287
11	Rheumatoid arthritis || id:ebi-a-GCST90018910	Diabetic nephropathy || id:ebi-a-GCST90018832	ebi-a-GCST90018910	ebi-a-GCST90018832	452280	rs35139284	0.247448	0.0972712	0.0109625
12	Rheumatoid arthritis || id:ebi-a-GCST90018910	Diabetic nephropathy || id:ebi-a-GCST90018832	ebi-a-GCST90018910	ebi-a-GCST90018832	452280	rs35511257	-0.314559	0.228916	0.169402
13	Rheumatoid arthritis || id:ebi-a-GCST90018910	Diabetic nephropathy || id:ebi-a-GCST90018832	ebi-a-GCST90018910	ebi-a-GCST90018832	452280	rs362531	0.665252	0.521452	0.202037
14	Rheumatoid arthritis || id:ebi-a-GCST90018910	Diabetic nephropathy || id:ebi-a-GCST90018832	ebi-a-GCST90018910	ebi-a-GCST90018832	452280	rs3757387	-0.687845	0.406077	0.0902886
15	Rheumatoid arthritis || id:ebi-a-GCST90018910	Diabetic nephropathy || id:ebi-a-GCST90018832	ebi-a-GCST90018910	ebi-a-GCST90018832	452280	rs56376587	0.00764331	0.541401	0.988736
16	Rheumatoid arthritis || id:ebi-a-GCST90018910	Diabetic nephropathy || id:ebi-a-GCST90018832	ebi-a-GCST90018910	ebi-a-GCST90018832	452280	rs5754100	-0.140698	0.546512	0.796834
17	Rheumatoid arthritis || id:ebi-a-GCST90018910	Diabetic nephropathy || id:ebi-a-GCST90018832	ebi-a-GCST90018910	ebi-a-GCST90018832	452280	rs5757628	0.0766046	0.490683	0.87594
18	Rheumatoid arthritis || id:ebi-a-GCST90018910	Diabetic nephropathy || id:ebi-a-GCST90018832	ebi-a-GCST90018910	ebi-a-GCST90018832	452280	rs62395272	0.011761	0.211062	0.955563
19	Rheumatoid arthritis || id:ebi-a-GCST90018910	Diabetic nephropathy || id:ebi-a-GCST90018832	ebi-a-GCST90018910	ebi-a-GCST90018832	452280	rs6679677	0.149459	0.21665	0.49028
20	Rheumatoid arthritis || id:ebi-a-GCST90018910	Diabetic nephropathy || id:ebi-a-GCST90018832	ebi-a-GCST90018910	ebi-a-GCST90018832	452280	rs71508903	-0.803899	0.595183	0.1768
21	Rheumatoid arthritis || id:ebi-a-GCST90018910	Diabetic nephropathy || id:ebi-a-GCST90018832	ebi-a-GCST90018910	ebi-a-GCST90018832	452280	rs7731626	-0.0275503	0.356664	0.938429
22	Rheumatoid arthritis || id:ebi-a-GCST90018910	Diabetic nephropathy || id:ebi-a-GCST90018832	ebi-a-GCST90018910	ebi-a-GCST90018832	452280	rs9277814	0.183056	0.342663	0.593192
23	Rheumatoid arthritis || id:ebi-a-GCST90018910	Diabetic nephropathy || id:ebi-a-GCST90018832	ebi-a-GCST90018910	ebi-a-GCST90018832	452280	rs9469053	0.440316	0.434813	0.311223
24	Rheumatoid arthritis || id:ebi-a-GCST90018910	Diabetic nephropathy || id:ebi-a-GCST90018832	ebi-a-GCST90018910	ebi-a-GCST90018832	452280	rs9494894	-0.582271	0.683082	0.393983
25	Rheumatoid arthritis || id:ebi-a-GCST90018910	Diabetic nephropathy || id:ebi-a-GCST90018832	ebi-a-GCST90018910	ebi-a-GCST90018832	452280	All - Inverse variance weighted	0.109039	0.060086	0.0695676
26	Rheumatoid arthritis || id:ebi-a-GCST90018910	Diabetic nephropathy || id:ebi-a-GCST90018832	ebi-a-GCST90018910	ebi-a-GCST90018832	452280	All - MR Egger	0.171066	0.0942918	0.0833057
Hypertensive Renal Disease
	exposure	outcome	id.exposure	id.outcome	samplesize	SNP	b	se	p
1	Rheumatoid arthritis || id:ebi-a-GCST90018910	Hypertensive Renal Disease || id:finn-b-I9_HYPTENSRD	ebi-a-GCST90018910	finn-b-I9_HYPTENSRD	NA	rs10261758	0.441975	0.840741	0.599098
2	Rheumatoid arthritis || id:ebi-a-GCST90018910	Hypertensive Renal Disease || id:finn-b-I9_HYPTENSRD	ebi-a-GCST90018910	finn-b-I9_HYPTENSRD	NA	rs10797431	0.477027	0.925676	0.606324
3	Rheumatoid arthritis || id:ebi-a-GCST90018910	Hypertensive Renal Disease || id:finn-b-I9_HYPTENSRD	ebi-a-GCST90018910	finn-b-I9_HYPTENSRD	NA	rs11889341	0.280844	0.637987	0.65979
4	Rheumatoid arthritis || id:ebi-a-GCST90018910	Hypertensive Renal Disease || id:finn-b-I9_HYPTENSRD	ebi-a-GCST90018910	finn-b-I9_HYPTENSRD	NA	rs142144003	-0.377117	0.385099	0.327446
5	Rheumatoid arthritis || id:ebi-a-GCST90018910	Hypertensive Renal Disease || id:finn-b-I9_HYPTENSRD	ebi-a-GCST90018910	finn-b-I9_HYPTENSRD	NA	rs1776616	0.205529	0.963942	0.831158
6	Rheumatoid arthritis || id:ebi-a-GCST90018910	Hypertensive Renal Disease || id:finn-b-I9_HYPTENSRD	ebi-a-GCST90018910	finn-b-I9_HYPTENSRD	NA	rs2156698	1.3047	0.889933	0.142631
7	Rheumatoid arthritis || id:ebi-a-GCST90018910	Hypertensive Renal Disease || id:finn-b-I9_HYPTENSRD	ebi-a-GCST90018910	finn-b-I9_HYPTENSRD	NA	rs2618444	0.559204	0.878607	0.524472
8	Rheumatoid arthritis || id:ebi-a-GCST90018910	Hypertensive Renal Disease || id:finn-b-I9_HYPTENSRD	ebi-a-GCST90018910	finn-b-I9_HYPTENSRD	NA	rs28362859	1.34061	0.925597	0.147511
9	Rheumatoid arthritis || id:ebi-a-GCST90018910	Hypertensive Renal Disease || id:finn-b-I9_HYPTENSRD	ebi-a-GCST90018910	finn-b-I9_HYPTENSRD	NA	rs34536443	0.734263	0.817913	0.369331
10	Rheumatoid arthritis || id:ebi-a-GCST90018910	Hypertensive Renal Disease || id:finn-b-I9_HYPTENSRD	ebi-a-GCST90018910	finn-b-I9_HYPTENSRD	NA	rs35139284	0.325413	0.165027	0.0486235
11	Rheumatoid arthritis || id:ebi-a-GCST90018910	Hypertensive Renal Disease || id:finn-b-I9_HYPTENSRD	ebi-a-GCST90018910	finn-b-I9_HYPTENSRD	NA	rs35511257	0.943533	0.725359	0.193334
12	Rheumatoid arthritis || id:ebi-a-GCST90018910	Hypertensive Renal Disease || id:finn-b-I9_HYPTENSRD	ebi-a-GCST90018910	finn-b-I9_HYPTENSRD	NA	rs362531	-1.20698	1.89062	0.523211
13	Rheumatoid arthritis || id:ebi-a-GCST90018910	Hypertensive Renal Disease || id:finn-b-I9_HYPTENSRD	ebi-a-GCST90018910	finn-b-I9_HYPTENSRD	NA	rs3757387	-0.794659	0.616022	0.197056
14	Rheumatoid arthritis || id:ebi-a-GCST90018910	Hypertensive Renal Disease || id:finn-b-I9_HYPTENSRD	ebi-a-GCST90018910	finn-b-I9_HYPTENSRD	NA	rs56376587	1.1121	0.859873	0.195896
15	Rheumatoid arthritis || id:ebi-a-GCST90018910	Hypertensive Renal Disease || id:finn-b-I9_HYPTENSRD	ebi-a-GCST90018910	finn-b-I9_HYPTENSRD	NA	rs5754100	1.30698	0.848837	0.123627
16	Rheumatoid arthritis || id:ebi-a-GCST90018910	Hypertensive Renal Disease || id:finn-b-I9_HYPTENSRD	ebi-a-GCST90018910	finn-b-I9_HYPTENSRD	NA	rs5757628	0.345756	0.748447	0.644107
17	Rheumatoid arthritis || id:ebi-a-GCST90018910	Hypertensive Renal Disease || id:finn-b-I9_HYPTENSRD	ebi-a-GCST90018910	finn-b-I9_HYPTENSRD	NA	rs62395272	0.418627	0.339797	0.217952
18	Rheumatoid arthritis || id:ebi-a-GCST90018910	Hypertensive Renal Disease || id:finn-b-I9_HYPTENSRD	ebi-a-GCST90018910	finn-b-I9_HYPTENSRD	NA	rs6679677	-0.408391	0.308096	0.184995
19	Rheumatoid arthritis || id:ebi-a-GCST90018910	Hypertensive Renal Disease || id:finn-b-I9_HYPTENSRD	ebi-a-GCST90018910	finn-b-I9_HYPTENSRD	NA	rs71508903	1.10436	0.985092	0.262258
20	Rheumatoid arthritis || id:ebi-a-GCST90018910	Hypertensive Renal Disease || id:finn-b-I9_HYPTENSRD	ebi-a-GCST90018910	finn-b-I9_HYPTENSRD	NA	rs7731626	-0.488459	0.548027	0.372766
21	Rheumatoid arthritis || id:ebi-a-GCST90018910	Hypertensive Renal Disease || id:finn-b-I9_HYPTENSRD	ebi-a-GCST90018910	finn-b-I9_HYPTENSRD	NA	rs9277814	-0.65885	0.539334	0.221859
22	Rheumatoid arthritis || id:ebi-a-GCST90018910	Hypertensive Renal Disease || id:finn-b-I9_HYPTENSRD	ebi-a-GCST90018910	finn-b-I9_HYPTENSRD	NA	rs9469053	-1.86963	1.18645	0.115068
23	Rheumatoid arthritis || id:ebi-a-GCST90018910	Hypertensive Renal Disease || id:finn-b-I9_HYPTENSRD	ebi-a-GCST90018910	finn-b-I9_HYPTENSRD	NA	rs9494894	-0.581112	1.41541	0.681395
24	Rheumatoid arthritis || id:ebi-a-GCST90018910	Hypertensive Renal Disease || id:finn-b-I9_HYPTENSRD	ebi-a-GCST90018910	finn-b-I9_HYPTENSRD	NA	All - Inverse variance weighted	0.160078	0.113588	0.15875
25	Rheumatoid arthritis || id:ebi-a-GCST90018910	Hypertensive Renal Disease || id:finn-b-I9_HYPTENSRD	ebi-a-GCST90018910	finn-b-I9_HYPTENSRD	NA	All - MR Egger	0.0733647	0.183925	0.694006
Glomerulonephritis
	exposure	outcome	id.exposure	id.outcome	samplesize	SNP	b	se	p
1	Rheumatoid arthritis || id:ebi-a-GCST90018910	Glomerulonephritis || id:finn-b-GLOMER_NEPHRITIS	ebi-a-GCST90018910	finn-b-GLOMER_NEPHRITIS	NA	rs10261758	0.112346	0.277778	0.685886
2	Rheumatoid arthritis || id:ebi-a-GCST90018910	Glomerulonephritis || id:finn-b-GLOMER_NEPHRITIS	ebi-a-GCST90018910	finn-b-GLOMER_NEPHRITIS	NA	rs10797431	0.333784	0.304054	0.272302
3	Rheumatoid arthritis || id:ebi-a-GCST90018910	Glomerulonephritis || id:finn-b-GLOMER_NEPHRITIS	ebi-a-GCST90018910	finn-b-GLOMER_NEPHRITIS	NA	rs11889341	0.517045	0.209416	0.0135494
4	Rheumatoid arthritis || id:ebi-a-GCST90018910	Glomerulonephritis || id:finn-b-GLOMER_NEPHRITIS	ebi-a-GCST90018910	finn-b-GLOMER_NEPHRITIS	NA	rs142144003	-0.0670053	0.127479	0.599155
5	Rheumatoid arthritis || id:ebi-a-GCST90018910	Glomerulonephritis || id:finn-b-GLOMER_NEPHRITIS	ebi-a-GCST90018910	finn-b-GLOMER_NEPHRITIS	NA	rs1776616	0.430288	0.317308	0.17508
6	Rheumatoid arthritis || id:ebi-a-GCST90018910	Glomerulonephritis || id:finn-b-GLOMER_NEPHRITIS	ebi-a-GCST90018910	finn-b-GLOMER_NEPHRITIS	NA	rs2156698	0.671141	0.292617	0.0218148
7	Rheumatoid arthritis || id:ebi-a-GCST90018910	Glomerulonephritis || id:finn-b-GLOMER_NEPHRITIS	ebi-a-GCST90018910	finn-b-GLOMER_NEPHRITIS	NA	rs2618444	0.195025	0.282587	0.490106
8	Rheumatoid arthritis || id:ebi-a-GCST90018910	Glomerulonephritis || id:finn-b-GLOMER_NEPHRITIS	ebi-a-GCST90018910	finn-b-GLOMER_NEPHRITIS	NA	rs28362859	0.243686	0.306485	0.426555
9	Rheumatoid arthritis || id:ebi-a-GCST90018910	Glomerulonephritis || id:finn-b-GLOMER_NEPHRITIS	ebi-a-GCST90018910	finn-b-GLOMER_NEPHRITIS	NA	rs34536443	0.195184	0.267427	0.465477
10	Rheumatoid arthritis || id:ebi-a-GCST90018910	Glomerulonephritis || id:finn-b-GLOMER_NEPHRITIS	ebi-a-GCST90018910	finn-b-GLOMER_NEPHRITIS	NA	rs35139284	0.245406	0.0538333	5.14907e-06
11	Rheumatoid arthritis || id:ebi-a-GCST90018910	Glomerulonephritis || id:finn-b-GLOMER_NEPHRITIS	ebi-a-GCST90018910	finn-b-GLOMER_NEPHRITIS	NA	rs35511257	0.164465	0.244303	0.500818
12	Rheumatoid arthritis || id:ebi-a-GCST90018910	Glomerulonephritis || id:finn-b-GLOMER_NEPHRITIS	ebi-a-GCST90018910	finn-b-GLOMER_NEPHRITIS	NA	rs362531	-0.446488	0.628006	0.477108
13	Rheumatoid arthritis || id:ebi-a-GCST90018910	Glomerulonephritis || id:finn-b-GLOMER_NEPHRITIS	ebi-a-GCST90018910	finn-b-GLOMER_NEPHRITIS	NA	rs3757387	0.0561694	0.202578	0.781571
14	Rheumatoid arthritis || id:ebi-a-GCST90018910	Glomerulonephritis || id:finn-b-GLOMER_NEPHRITIS	ebi-a-GCST90018910	finn-b-GLOMER_NEPHRITIS	NA	rs56376587	0.340127	0.282803	0.229091
15	Rheumatoid arthritis || id:ebi-a-GCST90018910	Glomerulonephritis || id:finn-b-GLOMER_NEPHRITIS	ebi-a-GCST90018910	finn-b-GLOMER_NEPHRITIS	NA	rs5754100	0.356977	0.27907	0.200838
16	Rheumatoid arthritis || id:ebi-a-GCST90018910	Glomerulonephritis || id:finn-b-GLOMER_NEPHRITIS	ebi-a-GCST90018910	finn-b-GLOMER_NEPHRITIS	NA	rs5757628	0.604555	0.245342	0.0137344
17	Rheumatoid arthritis || id:ebi-a-GCST90018910	Glomerulonephritis || id:finn-b-GLOMER_NEPHRITIS	ebi-a-GCST90018910	finn-b-GLOMER_NEPHRITIS	NA	rs62395272	0.29911	0.110299	0.00669158
18	Rheumatoid arthritis || id:ebi-a-GCST90018910	Glomerulonephritis || id:finn-b-GLOMER_NEPHRITIS	ebi-a-GCST90018910	finn-b-GLOMER_NEPHRITIS	NA	rs6679677	0.0822681	0.100295	0.412067
19	Rheumatoid arthritis || id:ebi-a-GCST90018910	Glomerulonephritis || id:finn-b-GLOMER_NEPHRITIS	ebi-a-GCST90018910	finn-b-GLOMER_NEPHRITIS	NA	rs71508903	-0.0321101	0.322248	0.920627
20	Rheumatoid arthritis || id:ebi-a-GCST90018910	Glomerulonephritis || id:finn-b-GLOMER_NEPHRITIS	ebi-a-GCST90018910	finn-b-GLOMER_NEPHRITIS	NA	rs7731626	0.0297841	0.180938	0.869252
21	Rheumatoid arthritis || id:ebi-a-GCST90018910	Glomerulonephritis || id:finn-b-GLOMER_NEPHRITIS	ebi-a-GCST90018910	finn-b-GLOMER_NEPHRITIS	NA	rs9277814	0.0574887	0.176248	0.744288
22	Rheumatoid arthritis || id:ebi-a-GCST90018910	Glomerulonephritis || id:finn-b-GLOMER_NEPHRITIS	ebi-a-GCST90018910	finn-b-GLOMER_NEPHRITIS	NA	rs9469053	0.416581	0.378053	0.2705
23	Rheumatoid arthritis || id:ebi-a-GCST90018910	Glomerulonephritis || id:finn-b-GLOMER_NEPHRITIS	ebi-a-GCST90018910	finn-b-GLOMER_NEPHRITIS	NA	rs9494894	0.0811124	0.461182	0.860389
24	Rheumatoid arthritis || id:ebi-a-GCST90018910	Glomerulonephritis || id:finn-b-GLOMER_NEPHRITIS	ebi-a-GCST90018910	finn-b-GLOMER_NEPHRITIS	NA	All - Inverse variance weighted	0.205826	0.0340359	1.47264e-09
25	Rheumatoid arthritis || id:ebi-a-GCST90018910	Glomerulonephritis || id:finn-b-GLOMER_NEPHRITIS	ebi-a-GCST90018910	finn-b-GLOMER_NEPHRITIS	NA	All - MR Egger	0.164805	0.0543143	0.00630707
Nephrotic syndrome
	exposure	outcome	id.exposure	id.outcome	samplesize	SNP	b	se	p
1	Rheumatoid arthritis || id:ebi-a-GCST90018910	Nephrotic syndrome || id:ebi-a-GCST90018884	ebi-a-GCST90018910	ebi-a-GCST90018884	476030	rs10261758	0.498765	0.446914	0.264413
2	Rheumatoid arthritis || id:ebi-a-GCST90018910	Nephrotic syndrome || id:ebi-a-GCST90018884	ebi-a-GCST90018910	ebi-a-GCST90018884	476030	rs10797431	0.628378	0.425676	0.139893
3	Rheumatoid arthritis || id:ebi-a-GCST90018910	Nephrotic syndrome || id:ebi-a-GCST90018884	ebi-a-GCST90018910	ebi-a-GCST90018884	476030	rs11889341	0.244318	0.284091	0.389789
4	Rheumatoid arthritis || id:ebi-a-GCST90018910	Nephrotic syndrome || id:ebi-a-GCST90018884	ebi-a-GCST90018910	ebi-a-GCST90018884	476030	rs142144003	-0.233914	0.101838	0.0216238
5	Rheumatoid arthritis || id:ebi-a-GCST90018910	Nephrotic syndrome || id:ebi-a-GCST90018884	ebi-a-GCST90018910	ebi-a-GCST90018884	476030	rs1611318	0.489277	0.328832	0.136771
6	Rheumatoid arthritis || id:ebi-a-GCST90018910	Nephrotic syndrome || id:ebi-a-GCST90018884	ebi-a-GCST90018910	ebi-a-GCST90018884	476030	rs1776616	0.175481	0.395433	0.65721
7	Rheumatoid arthritis || id:ebi-a-GCST90018910	Nephrotic syndrome || id:ebi-a-GCST90018884	ebi-a-GCST90018910	ebi-a-GCST90018884	476030	rs2156698	0.591946	0.442953	0.18143
8	Rheumatoid arthritis || id:ebi-a-GCST90018910	Nephrotic syndrome || id:ebi-a-GCST90018884	ebi-a-GCST90018910	ebi-a-GCST90018884	476030	rs2618444	0.293532	0.357214	0.411232
9	Rheumatoid arthritis || id:ebi-a-GCST90018910	Nephrotic syndrome || id:ebi-a-GCST90018884	ebi-a-GCST90018910	ebi-a-GCST90018884	476030	rs28362859	0.853925	0.304437	0.00503271
10	Rheumatoid arthritis || id:ebi-a-GCST90018910	Nephrotic syndrome || id:ebi-a-GCST90018884	ebi-a-GCST90018910	ebi-a-GCST90018884	476030	rs34536443	0.57161	0.553443	0.301686
11	Rheumatoid arthritis || id:ebi-a-GCST90018910	Nephrotic syndrome || id:ebi-a-GCST90018884	ebi-a-GCST90018910	ebi-a-GCST90018884	476030	rs35139284	-0.188973	0.0644143	0.00334929
12	Rheumatoid arthritis || id:ebi-a-GCST90018910	Nephrotic syndrome || id:ebi-a-GCST90018884	ebi-a-GCST90018910	ebi-a-GCST90018884	476030	rs35511257	-0.356946	0.161126	0.0267384
13	Rheumatoid arthritis || id:ebi-a-GCST90018910	Nephrotic syndrome || id:ebi-a-GCST90018884	ebi-a-GCST90018910	ebi-a-GCST90018884	476030	rs362531	0.249411	0.233852	0.286183
14	Rheumatoid arthritis || id:ebi-a-GCST90018910	Nephrotic syndrome || id:ebi-a-GCST90018884	ebi-a-GCST90018910	ebi-a-GCST90018884	476030	rs3757387	0.038674	0.368324	0.916376
15	Rheumatoid arthritis || id:ebi-a-GCST90018910	Nephrotic syndrome || id:ebi-a-GCST90018884	ebi-a-GCST90018910	ebi-a-GCST90018884	476030	rs56376587	0.709554	0.424204	0.0943918
16	Rheumatoid arthritis || id:ebi-a-GCST90018910	Nephrotic syndrome || id:ebi-a-GCST90018884	ebi-a-GCST90018910	ebi-a-GCST90018884	476030	rs5754100	-0.109302	0.427907	0.798387
17	Rheumatoid arthritis || id:ebi-a-GCST90018910	Nephrotic syndrome || id:ebi-a-GCST90018884	ebi-a-GCST90018910	ebi-a-GCST90018884	476030	rs5757628	0.327122	0.42236	0.438629
18	Rheumatoid arthritis || id:ebi-a-GCST90018910	Nephrotic syndrome || id:ebi-a-GCST90018884	ebi-a-GCST90018910	ebi-a-GCST90018884	476030	rs62395272	-0.0804196	0.154164	0.601914
19	Rheumatoid arthritis || id:ebi-a-GCST90018910	Nephrotic syndrome || id:ebi-a-GCST90018884	ebi-a-GCST90018910	ebi-a-GCST90018884	476030	rs6679677	0.975746	0.26057	0.000180642
20	Rheumatoid arthritis || id:ebi-a-GCST90018910	Nephrotic syndrome || id:ebi-a-GCST90018884	ebi-a-GCST90018910	ebi-a-GCST90018884	476030	rs71508903	-0.0699541	0.442661	0.874432
21	Rheumatoid arthritis || id:ebi-a-GCST90018910	Nephrotic syndrome || id:ebi-a-GCST90018884	ebi-a-GCST90018910	ebi-a-GCST90018884	476030	rs7731626	-0.0178704	0.317945	0.955178
22	Rheumatoid arthritis || id:ebi-a-GCST90018910	Nephrotic syndrome || id:ebi-a-GCST90018884	ebi-a-GCST90018910	ebi-a-GCST90018884	476030	rs9277814	0.149773	0.279879	0.592556
23	Rheumatoid arthritis || id:ebi-a-GCST90018910	Nephrotic syndrome || id:ebi-a-GCST90018884	ebi-a-GCST90018910	ebi-a-GCST90018884	476030	rs9469053	0.555212	0.228758	0.0152214
24	Rheumatoid arthritis || id:ebi-a-GCST90018910	Nephrotic syndrome || id:ebi-a-GCST90018884	ebi-a-GCST90018910	ebi-a-GCST90018884	476030	rs9494894	0.459444	0.395133	0.244928
25	Rheumatoid arthritis || id:ebi-a-GCST90018910	Nephrotic syndrome || id:ebi-a-GCST90018884	ebi-a-GCST90018910	ebi-a-GCST90018884	476030	All - Inverse variance weighted	-0.025036	0.0678348	0.712073
26	Rheumatoid arthritis || id:ebi-a-GCST90018910	Nephrotic syndrome || id:ebi-a-GCST90018884	ebi-a-GCST90018910	ebi-a-GCST90018884	476030	All - MR Egger	-0.262127	0.0857254	0.00576654
Amyloidosis
	exposure	outcome	id.exposure	id.outcome	samplesize	SNP	b	se	p
1	Rheumatoid arthritis || id:ebi-a-GCST90018910	Amyloidosis || id:finn-b-E4_AMYLOIDOSIS	ebi-a-GCST90018910	finn-b-E4_AMYLOIDOSIS	NA	rs10261758	-2.20741	1.11852	0.0484375
2	Rheumatoid arthritis || id:ebi-a-GCST90018910	Amyloidosis || id:finn-b-E4_AMYLOIDOSIS	ebi-a-GCST90018910	finn-b-E4_AMYLOIDOSIS	NA	rs10797431	1.31622	1.21892	0.280221
3	Rheumatoid arthritis || id:ebi-a-GCST90018910	Amyloidosis || id:finn-b-E4_AMYLOIDOSIS	ebi-a-GCST90018910	finn-b-E4_AMYLOIDOSIS	NA	rs11889341	0.794643	0.846591	0.347916
4	Rheumatoid arthritis || id:ebi-a-GCST90018910	Amyloidosis || id:finn-b-E4_AMYLOIDOSIS	ebi-a-GCST90018910	finn-b-E4_AMYLOIDOSIS	NA	rs142144003	0.0749879	0.513304	0.883851
5	Rheumatoid arthritis || id:ebi-a-GCST90018910	Amyloidosis || id:finn-b-E4_AMYLOIDOSIS	ebi-a-GCST90018910	finn-b-E4_AMYLOIDOSIS	NA	rs1776616	-0.122596	1.26923	0.923051
6	Rheumatoid arthritis || id:ebi-a-GCST90018910	Amyloidosis || id:finn-b-E4_AMYLOIDOSIS	ebi-a-GCST90018910	finn-b-E4_AMYLOIDOSIS	NA	rs2156698	0.86443	1.17852	0.463263
7	Rheumatoid arthritis || id:ebi-a-GCST90018910	Amyloidosis || id:finn-b-E4_AMYLOIDOSIS	ebi-a-GCST90018910	finn-b-E4_AMYLOIDOSIS	NA	rs2618444	-0.326368	1.13134	0.772981
8	Rheumatoid arthritis || id:ebi-a-GCST90018910	Amyloidosis || id:finn-b-E4_AMYLOIDOSIS	ebi-a-GCST90018910	finn-b-E4_AMYLOIDOSIS	NA	rs28362859	1.11331	1.23072	0.365676
9	Rheumatoid arthritis || id:ebi-a-GCST90018910	Amyloidosis || id:finn-b-E4_AMYLOIDOSIS	ebi-a-GCST90018910	finn-b-E4_AMYLOIDOSIS	NA	rs34536443	0.330798	1.05746	0.754414
10	Rheumatoid arthritis || id:ebi-a-GCST90018910	Amyloidosis || id:finn-b-E4_AMYLOIDOSIS	ebi-a-GCST90018910	finn-b-E4_AMYLOIDOSIS	NA	rs35139284	0.400037	0.217375	0.0657231
11	Rheumatoid arthritis || id:ebi-a-GCST90018910	Amyloidosis || id:finn-b-E4_AMYLOIDOSIS	ebi-a-GCST90018910	finn-b-E4_AMYLOIDOSIS	NA	rs35511257	0.359559	1.00334	0.720072
12	Rheumatoid arthritis || id:ebi-a-GCST90018910	Amyloidosis || id:finn-b-E4_AMYLOIDOSIS	ebi-a-GCST90018910	finn-b-E4_AMYLOIDOSIS	NA	rs362531	0.058463	2.52004	0.981491
13	Rheumatoid arthritis || id:ebi-a-GCST90018910	Amyloidosis || id:finn-b-E4_AMYLOIDOSIS	ebi-a-GCST90018910	finn-b-E4_AMYLOIDOSIS	NA	rs3757387	1.06354	0.814917	0.191864
14	Rheumatoid arthritis || id:ebi-a-GCST90018910	Amyloidosis || id:finn-b-E4_AMYLOIDOSIS	ebi-a-GCST90018910	finn-b-E4_AMYLOIDOSIS	NA	rs56376587	0.296815	1.13885	0.794381
15	Rheumatoid arthritis || id:ebi-a-GCST90018910	Amyloidosis || id:finn-b-E4_AMYLOIDOSIS	ebi-a-GCST90018910	finn-b-E4_AMYLOIDOSIS	NA	rs5754100	0.586047	1.11977	0.600721
16	Rheumatoid arthritis || id:ebi-a-GCST90018910	Amyloidosis || id:finn-b-E4_AMYLOIDOSIS	ebi-a-GCST90018910	finn-b-E4_AMYLOIDOSIS	NA	rs5757628	0.857143	0.988613	0.385933
17	Rheumatoid arthritis || id:ebi-a-GCST90018910	Amyloidosis || id:finn-b-E4_AMYLOIDOSIS	ebi-a-GCST90018910	finn-b-E4_AMYLOIDOSIS	NA	rs62395272	0.245073	0.44342	0.580477
18	Rheumatoid arthritis || id:ebi-a-GCST90018910	Amyloidosis || id:finn-b-E4_AMYLOIDOSIS	ebi-a-GCST90018910	finn-b-E4_AMYLOIDOSIS	NA	rs6679677	0.281875	0.40413	0.485499
19	Rheumatoid arthritis || id:ebi-a-GCST90018910	Amyloidosis || id:finn-b-E4_AMYLOIDOSIS	ebi-a-GCST90018910	finn-b-E4_AMYLOIDOSIS	NA	rs71508903	0.383028	1.29702	0.767754
20	Rheumatoid arthritis || id:ebi-a-GCST90018910	Amyloidosis || id:finn-b-E4_AMYLOIDOSIS	ebi-a-GCST90018910	finn-b-E4_AMYLOIDOSIS	NA	rs7731626	0.768429	0.730454	0.292805
21	Rheumatoid arthritis || id:ebi-a-GCST90018910	Amyloidosis || id:finn-b-E4_AMYLOIDOSIS	ebi-a-GCST90018910	finn-b-E4_AMYLOIDOSIS	NA	rs9277814	0.438729	0.7118	0.537653
22	Rheumatoid arthritis || id:ebi-a-GCST90018910	Amyloidosis || id:finn-b-E4_AMYLOIDOSIS	ebi-a-GCST90018910	finn-b-E4_AMYLOIDOSIS	NA	rs9469053	1.6732	1.51703	0.27005
23	Rheumatoid arthritis || id:ebi-a-GCST90018910	Amyloidosis || id:finn-b-E4_AMYLOIDOSIS	ebi-a-GCST90018910	finn-b-E4_AMYLOIDOSIS	NA	rs9494894	-3.26999	1.88065	0.0820778
24	Rheumatoid arthritis || id:ebi-a-GCST90018910	Amyloidosis || id:finn-b-E4_AMYLOIDOSIS	ebi-a-GCST90018910	finn-b-E4_AMYLOIDOSIS	NA	All - Inverse variance weighted	0.36056	0.137206	0.00859216
25	Rheumatoid arthritis || id:ebi-a-GCST90018910	Amyloidosis || id:finn-b-E4_AMYLOIDOSIS	ebi-a-GCST90018910	finn-b-E4_AMYLOIDOSIS	NA	All - MR Egger	0.345727	0.219077	0.129486
Renal failure
	exposure	outcome	id.exposure	id.outcome	samplesize	SNP	b	se	p
1	Rheumatoid arthritis || id:ebi-a-GCST90018910	Renal failure || id:finn-b-N14_RENFAIL	ebi-a-GCST90018910	finn-b-N14_RENFAIL	NA	rs10261758	0.261728	0.245679	0.286728
2	Rheumatoid arthritis || id:ebi-a-GCST90018910	Renal failure || id:finn-b-N14_RENFAIL	ebi-a-GCST90018910	finn-b-N14_RENFAIL	NA	rs10797431	0.148649	0.268919	0.580425
3	Rheumatoid arthritis || id:ebi-a-GCST90018910	Renal failure || id:finn-b-N14_RENFAIL	ebi-a-GCST90018910	finn-b-N14_RENFAIL	NA	rs11889341	0.208604	0.185877	0.261747
4	Rheumatoid arthritis || id:ebi-a-GCST90018910	Renal failure || id:finn-b-N14_RENFAIL	ebi-a-GCST90018910	finn-b-N14_RENFAIL	NA	rs142144003	-0.0157233	0.113208	0.889538
5	Rheumatoid arthritis || id:ebi-a-GCST90018910	Renal failure || id:finn-b-N14_RENFAIL	ebi-a-GCST90018910	finn-b-N14_RENFAIL	NA	rs1776616	0.391827	0.28125	0.163571
6	Rheumatoid arthritis || id:ebi-a-GCST90018910	Renal failure || id:finn-b-N14_RENFAIL	ebi-a-GCST90018910	finn-b-N14_RENFAIL	NA	rs2156698	0.602685	0.25906	0.0199959
7	Rheumatoid arthritis || id:ebi-a-GCST90018910	Renal failure || id:finn-b-N14_RENFAIL	ebi-a-GCST90018910	finn-b-N14_RENFAIL	NA	rs2618444	-0.130348	0.251741	0.604607
8	Rheumatoid arthritis || id:ebi-a-GCST90018910	Renal failure || id:finn-b-N14_RENFAIL	ebi-a-GCST90018910	finn-b-N14_RENFAIL	NA	rs28362859	0.150853	0.271672	0.578706
9	Rheumatoid arthritis || id:ebi-a-GCST90018910	Renal failure || id:finn-b-N14_RENFAIL	ebi-a-GCST90018910	finn-b-N14_RENFAIL	NA	rs34536443	0.161808	0.237009	0.49479
10	Rheumatoid arthritis || id:ebi-a-GCST90018910	Renal failure || id:finn-b-N14_RENFAIL	ebi-a-GCST90018910	finn-b-N14_RENFAIL	NA	rs35139284	0.146464	0.0477074	0.00214031
11	Rheumatoid arthritis || id:ebi-a-GCST90018910	Renal failure || id:finn-b-N14_RENFAIL	ebi-a-GCST90018910	finn-b-N14_RENFAIL	NA	rs35511257	0.204239	0.21498	0.342095
12	Rheumatoid arthritis || id:ebi-a-GCST90018910	Renal failure || id:finn-b-N14_RENFAIL	ebi-a-GCST90018910	finn-b-N14_RENFAIL	NA	rs362531	-0.372937	0.557284	0.503365
13	Rheumatoid arthritis || id:ebi-a-GCST90018910	Renal failure || id:finn-b-N14_RENFAIL	ebi-a-GCST90018910	finn-b-N14_RENFAIL	NA	rs3757387	-0.118785	0.179558	0.508267
14	Rheumatoid arthritis || id:ebi-a-GCST90018910	Renal failure || id:finn-b-N14_RENFAIL	ebi-a-GCST90018910	finn-b-N14_RENFAIL	NA	rs56376587	0.340127	0.250955	0.175312
15	Rheumatoid arthritis || id:ebi-a-GCST90018910	Renal failure || id:finn-b-N14_RENFAIL	ebi-a-GCST90018910	finn-b-N14_RENFAIL	NA	rs5754100	0.0209302	0.246512	0.932336
16	Rheumatoid arthritis || id:ebi-a-GCST90018910	Renal failure || id:finn-b-N14_RENFAIL	ebi-a-GCST90018910	finn-b-N14_RENFAIL	NA	rs5757628	0.380952	0.218427	0.0811459
17	Rheumatoid arthritis || id:ebi-a-GCST90018910	Renal failure || id:finn-b-N14_RENFAIL	ebi-a-GCST90018910	finn-b-N14_RENFAIL	NA	rs62395272	0.180547	0.0979021	0.0651604
18	Rheumatoid arthritis || id:ebi-a-GCST90018910	Renal failure || id:finn-b-N14_RENFAIL	ebi-a-GCST90018910	finn-b-N14_RENFAIL	NA	rs6679677	0.0278597	0.0891511	0.754661
19	Rheumatoid arthritis || id:ebi-a-GCST90018910	Renal failure || id:finn-b-N14_RENFAIL	ebi-a-GCST90018910	finn-b-N14_RENFAIL	NA	rs71508903	0.0527523	0.286697	0.854013
20	Rheumatoid arthritis || id:ebi-a-GCST90018910	Renal failure || id:finn-b-N14_RENFAIL	ebi-a-GCST90018910	finn-b-N14_RENFAIL	NA	rs7731626	-0.0632911	0.160089	0.692585
21	Rheumatoid arthritis || id:ebi-a-GCST90018910	Renal failure || id:finn-b-N14_RENFAIL	ebi-a-GCST90018910	finn-b-N14_RENFAIL	NA	rs9277814	-0.294251	0.156581	0.0602135
22	Rheumatoid arthritis || id:ebi-a-GCST90018910	Renal failure || id:finn-b-N14_RENFAIL	ebi-a-GCST90018910	finn-b-N14_RENFAIL	NA	rs9469053	0.142071	0.335741	0.672182
23	Rheumatoid arthritis || id:ebi-a-GCST90018910	Renal failure || id:finn-b-N14_RENFAIL	ebi-a-GCST90018910	finn-b-N14_RENFAIL	NA	rs9494894	0.207995	0.408459	0.610598
24	Rheumatoid arthritis || id:ebi-a-GCST90018910	Renal failure || id:finn-b-N14_RENFAIL	ebi-a-GCST90018910	finn-b-N14_RENFAIL	NA	All - Inverse variance weighted	0.106271	0.0305103	0.000495615
25	Rheumatoid arthritis || id:ebi-a-GCST90018910	Renal failure || id:finn-b-N14_RENFAIL	ebi-a-GCST90018910	finn-b-N14_RENFAIL	NA	All - MR Egger	0.0978835	0.0497585	0.0625145
